# Supplementary material for: Microglia: The Drunken Gardeners of Early Adversity
Source: Biomolecules. 2024 Aug 8;14(8):964. doi: 10.3390/biom14080964 (PMC11353196; doi:10.3390/biom14080964)
Supplement: Supplementary file 1 [file biomolecules-14-00964-s001.zip]

Archive with 1 entries (1 files):
- biomolecules-3095253-supplementary.pdf
